# Supplementary material for: Association between the HTR2C rs1414334 C/G gene polymorphism and the development of the metabolic syndrome in patients treated with atypical antipsychotics
Source: PeerJ. 2016 Jul 7;4:e2163. doi: 10.7717/peerj.2163 (PMC4941738; doi:10.7717/peerj.2163)
Supplement: Data S1 — Regular physical activity was assessed on a scale as follows: 0, sitting; 1, standing; 2, walking or moving around; 3, great effort. Physical activity during leisure time was measured using the following scale: 0, never; 1, less than once per month; 2, once or several times per month; 3, one or more times per week. The scale of all the food was rated as: 0, daily; 1, three or more times a week; 2, once or twice a week; 3, less than once a week; 4, never or almost never. The binary variables were categorized as 0 (No) and 1 (Yes), except for gender (0, male; 1, female). [file peerj-04-2163-s001.xlsx]

## Sheet: Sheet1
Age	SEXO	Metabolic syndrome	Schizophrenia	Years with the disorder	Years with the current therapy	Therapy with a favorable metabolic profile	Therapy with an unfavorable metabolic profile	Antidepressants	Mood stabilizers	Number of pack-years	Sleeping hours	Physical activity at work and home	Physical activity in leisure time	rs1414334 C allele	Fruit	Meat	Eggs	Fish	Pasta, rice and potatoes	Bread and cereals	Vegetables	Legumes	Cold meats	Milk products	Sweets
41	1	0	0	21	11	0	1	1	0	9	8	0	1	0	2	2	2	3	1	3	1	3	0	0	0
56	0	1	0	26	14	0	1	1	0	0	8	1	1	0	1	1	2	2	2	0	2	2	2	1	3
36	0	0	0	9	2	0	1	1	0	0	10	0	1	0	1	0	1	1	0	0	1	1	1	1	2
44	0	1	1	26	1	1	1	0	0	0	6	0	0	0	1	1	2	2	2	0	2	3	2	0	1
43	0	1	0		4	0	1	1	1					0
46	1	1	0	18		0	1	0	1	0	7.5	2	3	0	0	0	2	2	0	0	1	1	2	0	2
41	0	1	1	22	14	0	1	0	1	24	12	1	2	0	4	0	2	4	0	0	0	2	3	0	0
51	1	1	0	22	1	0	1	0	0	0	9	1	2	0	4	1	2	3	1	0	4	2	1	0	4
50	0	1	1	30	8	0	1	0	0	30	11.5	1	1	0	2	1	2	2	1	1	1	2	3	1	4
28	1	1	0	20	2	1	1	1	0	20	8	1	0	1	2	1	4	2	0	1	3	2	4	0	3
32	0	0	1	4		0	1	0	0	0	16	1	0	1	2	2	0	4	0	0	4	2	0	0	0
27	0	1	0	1	1	0	1	1	0	0	8.5	1	0	0	0	0	0	3	0	0	0	1	2	0	0
37	0	0	0	14	5	0	1	0	0	0	7.5	2	3	0	2	1	2	2	1	1	2	2	1	0	3
30	0	0	1	8	7	0	1	0	0	0	9	0	1	0	0	1	1	1	1	1	1	1	2	1	3
62	1	0	0	4		0	1	0	1					0
38	0	1	1	15	6	1	1	0	1	40	10	1	3	0	1	0	1	1	1	0	1	1	2	0	2
44	1	0	1	18	3	1	1	0	0	10	9	1	1	0	1	1	1	2	1	0	1	2	4	0	4
26	1	0	0	5	5	0	1	1	0	5		1	0	1	0	2	2	2	0	2	0	0	2	4	1
56	0	1	1	25	25	0	1	0	0	20		2	0	0	0	1	2	2	3	0	3	0	4	0	0
34	0	0	0	10		0	1	0	0	0	8	0	0	1	4	0	2	1		0	3	1	2	0	0
32	0	1	0	14	1	1	0	1	1	14	8	0	0	0	1	1	2	4	1	0	2	4	1	0	2
55	0	1	1	16	2	0	1	1	0	0	6	2	3	1	0	0	2	2	1	0	0	0	0	0	3
43	0	1	1	23		0	1	0	1	23	9.5	0	0	0	0	1	1	1	1	0	0	2	2	0	0
72	1	0	1	30		1	1	1	0					0
36	0	1	1	18	4	0	1	0	0	30	10	1	0	0	3	0		2	0	0	2	2	2	1	2
35	1	0	1	17	3	1	1	0	0	20	9	2	3	0	1	0	2	1	1	0	0	1	2	2	3
47	0	1	1	27	3	0	1	0	0	0	9	2	2	0	2	1	1	1	1	1	1	2	2	2	2
51	0	0	1	22	13	0	1	0	0	40	8	1	0	1	2	2	1	2	1	0	2	1	4	0	4
52	1	0	0	27	1	1	0	0	0	0	12	0	0	0	1	0	1	1	1	1	2	3	3	4	4
46	1	0	0	10	7	0	1	0	0	30	6.5	1	2	1	1	2	2	2	2	2	0	2	3	1	4
28	0	1	1	8	2	0	1	0	1	10	8	2	3	0	2	2	2	3	2	0	2	2	3	2	3
58	1	0	0	28	7	0	1	0	1	0	12	0	0	1	1	1	2	1		0	2		2	0	2
34	0	0	1	16	8	0	1	0	0	30	10	1	2	1	2	2	2	3	2	2	2	1	2	2	2
31	0	1	1	12	11	1	1	0	0	13	11	0	2	0	0	1	2	3	1	0	0	2	0	0	2
32	0	0	0	3	3	0	1	0	0	9	8	0	0	0	2	2	3	2	2	0	2	2	2	1	3
28	0	1	1	12	7	0	1	1	1	0	7.5	0	3	0	0	0	3	2	0	0	0	0	2	2	3
61	1	1	0		6	0	1	1	0	0	10	2	1	0	0	3	3	2	0	0	0	2	2	3	1
76	1	0	1	22	14	0	1	0	0	0	9	1	1	0	0	2	3	2	3	2	0	1	4	2	4
46	0	0	0	25	4	0	1	0	0	0	7.5	2	3	0	1	0	3	2	2	0	0	2	3	1	3
37	0	0	0		7	0	1	0	0	20	10.5	2	1	0	1	2	3	2	2	2	2	2	3	2	3
36	1	0	1	7	8	1	1	0	0	10	8	1	2	0	2	0	1	4	0	1	4	3	0	0	0
49	1	0	1	20	5	0	1	1	0	24	9	0	0	1	0	4	3	3	1	0	0	0	4	0	2
38	0	0	1	6	2	1	0	0	0	11	7	1	2	0	0	1	2	1	2	2	0	2	3	0	2
54	1	0	1	5	2	1	1	0	0	0	7.5	1	2	0	0	2	2	2	2	2	0	2	3	1	3
31	0	0	1	14		1	0	0	0	4	8	1	0	0	2	2	2	1	0	3	4	2	4	0	4
62	1	1	1	30		0	1	1	0	0	7	1	2	0	1	2	1	2	2	0	0	2	4	0	4
41	1	0	1	23	3	1	0	1	1	0	10	2	1	1	0	1	0	1	2	0	2	3	3	1	0
69	1	1	1	37		0	1	0	0	0	9	0	0	0	4	2	2	3	1	1	2	3	0	0	0
52	0	1	0	22	15	0	1	1	1	80	8	2	2	1	0	2	3	2	2	0	2	2	0	1	4
56	0	1	0	6		0	1	0	1	0	8	2	2	1	0	2	2	2	2	0	1	1	1	0	0
43	1	0	0	4	5	0	1	0	0	0	9	2	1	1	2	1	0	2	0	0	0	1	1	0	1
34	1	0	0	1	1	0	1	0	0	0	9	1	0	0	0	1	2	2	0	0	0	2	1	0	2
41	1	1	1	6	6	0	1	1	0	24	9	0	0	0	1	1	2	1	1	0	1	2	2	0	2
31	0	0	1	12	2	0	1	0	0	0	10.5	0	0	0	2	2	2	2	2	2	2	2	2	2	2
38	1	1	1	18	1	1	0	0	0	20	10	0	0	0	2	2	3	2	1	0	2	2	0	0	0
34	0	0	0	8	5	0	1	0	1	0	8	0	1	0	0	0	0	2	1	0	0	0	2	0	2
36	0	0	0			0	1	0	1					0	1	3	2	2	0	0	4	2	2	0	3
32	0	1	1	16	4	0	1	0	0	32	9	0	0	1	2	1	1	1	0	0	4	4	1	0	0
35	1	0	0	1	2	1	0	0	0	16	10	0	0	0	1	1	2	2	2	0	0	2	0	0	2
74	1	0	0	7		0	1	0	1	0	5	0	0	1	0	2	1	2	0	4	1	2	1	0	0
41	0	1	1	17		0	1	1	0	20	6	1	0	0	1	1	1	0	0	0	2	1	4	0	1
32	1	1	0	3	1	0	1	0	0	0	8	1	0	0	0	1	2	2	0	3	1	2	4	0	4
24	0	0	1	2	3	0	1	0	0	4	9.5	0	2	0	2	0	1	2	0	0	1	1	1	0	2
24	1	0	0	5	6	0	1	0	0	4	8.5	2	2	1	0	0	2	2	2	2	0	2	2	0	2
49	1	1	1	30	3	0	1	0	0	16	11	0	1	1	1	0	1	2	0	0	1	1	1	0	1
51	0	1	1	19		1	0	0	0	0	5	0	0	0	4	2	2	1	2	0	0	2	4	0	4
47	1	1	1	13	1	1	0	0	0	15	8	1	0	1	1	1	1	2	1	0	1	2	2	1	1
29	0	0	0	14	5	0	1	0	0	3	8	2	3	0	0	0	2	2	0	0	0	2	3	0	3
40	0	0	1	15	4	0	1	0	1	0	7.5	0	0	0	2	0	2	2	1	1	1	2	2	2	2
48	0	1	1	10	1	0	1	0	0	0	7	0	0	0	0	2	3	3	0	0	3	2	3	0	3
64	0	1	0	6	6	0	1	0	0	86	6	2	3	1	0	0	2	3	1	0	1	2	0	0	4
65	1	0	0	5	1	0	1	1	0	0	10	0	3	0	0	1	2	1	1	0	1		2	0	0
37	0	0	1	10	18	0	1	0	0	0	13	1	2	0	0	2	2	2	3	0	0	1	2	0	4
37	0	0	1	14	14	1	1	0	0	20	9.5	1	1	0	0	2	1	2	2	2	0	0	4	2	4
42	1	1	1	19	8	1	1	0	0	0	9	1	0	0	1	0	2	1	1	0	1	1	2	1	3
65	1	1	1	35	13	0	1	0	0	0	9.5	1	2	0	0	2	2	2	2	1	0	1	4	1	4
36	1	0	1	11	6	0	1	1	0	0	11	0	0	0	2	0	1	3	0	0	2	2	2	0	2
26	0	0	1	6	4	0	1	0	0	5	10	3	3	0	2	1	1	2	1	0	0	2	2	2	4
43	0	1	1	15	2	0	1	0	0	20	10.5	2	2	0	1	1	2	2	0	0	1	2	4	1	4
40	0	0	1	18	8	0	1	0	0	0	6	0	2	0	0	0	2	2	2	0	2	1	1	0	2
30	0	0	1	12	11	0	1	0	0	3	11	0	1	0	1	1	2	2	2	1	1	1	2	2	3
70	1	0	1	50	3	0	1	0	0	27	10	0	2	0	0	1	2	2	2	0	0	1	3	1	3
22	0	0	0	2	2	1	0	0	0	0	10	3	3	1	0	1	2	2	2	2	0	1	2	0	1
35	1	0	0	7	8	0	1	0	1	0	7.5	0	0	0	1	2	2	1	2	2	0	1	4	1	4
47	0	0	0	5	2	0	1	0	0	0	8	0	0	0	0	1	1	1	1	0	0	1	1	3	0
34	0	0	1	2	2	1	0	1	0	0	9	1	0	0	1	1	4	2	0	0	1	4	4	4	0
47	0	1	1	13	3	0	1	0	0	0	9	1	1	0	2	1	1	2	1	0	1	2	3	1	3
35	0	1	1	16	3	0	1	1	0	37	10	1	0	0	4	0	2	4	1	0	4	4	1	0	0
33	0	0	1	17	3	1	0	0	0	16	16	0	0	0	2	2	2	4	1	0	2	2	0	0	0
43	0	1	0	26	2	0	1	1	0	3	4.5	0	3	0	4	1	1	4	2	0	3	2	3	0	3
40	1	1	0	13	8	0	1	1	1	20	8	0	0	0	0	1	2	2	2	0	0	2	2	0	1
32	0	1	1	7	1	1	0	0	1	0	10	1	0	0	1	0	3	2	2	2	1	2	2	2	2
32	0	1	0	12	4	0	1	0	1	15	14	0	0	0	1	0	2	3	0	0	1	2	1	0	3
64	1	0	1	40	16	0	1	0	0	0	7	1	2	0	0	1	2	2	2	1	0	1	4	2	4
31	1	0	0	8	1	0	1	1	1	5	10	2	2	0	1	2	2	1	1	0	0	1	3	3	3
49	1	0	0	17	8	0	1	1	1	0	12	1	2	1	0	1	2	2	0	0	0	2	2	0	0
42	0	1	0	16	1	0	1	0	1	0	9	2	2	0	2	2	2	1	1	0	1	1	2	2	2
37	0	1	1	7	1	1	0	0	0	0	8	1	0	0	4	2	0	2	0	0	4	4	2	0	2
49	0	1	1	10	11	1	1	0	0	2		2	0	0	0	1	1	1	2	0	2	2	0	0	2
46	0	1	1	20	4	0	1	0	0	0	8	1	2	0	1	2	2	2	2	2	1	3	4	2	3
60	0	0	1	30	3	1	0	0	0	45	12	1	3	1	2	1	3	1	1	0	2	1	1	1	3
38	0	1	1	16	6	0	1	0	0	8	12	0	3	0	3	0	1	2	2	0	2	2	1	0	0
31	1	0	0	4	5	1	0	0	0	16	8	1	0	0	4	0	2	4	2	0	0	2	3	0	3
33	1	1	0	16	3	1	0	0	0	12	13	1	1	0	0	0	2	2	2	2	0	0	2	0	2
44	0	1	0	26	7	0	1	0	1	62	7.5	0	0	0	2	1	1	1	3	0	3	2	4	0	0
36	1	0	1	8	4	0	1	0	0	0	8	2	3	0	2	0	3	2	0	0	2	2	1	1	0
45	0	1	0	4	4	0	1	1	0	0	8	0	0	0	3	0	0	4	1	2	3	4	1	4	0
37	0	0	0	8	3	0	1	1	1	24	8	2	0	0	0	2	1	1	0	0	1	2	2	0	0
45	0	1	0	3	3	1	0	0	0	0	10	0	0	0	1	0	1	3	0	0	1	2	2	2	2
34	0	0	1	13	3	0	1	0	0	0	9	0	0	0	2	1	2	2	1	1	1	2	2	2	2
38	0	0	0	18	2	1	0	0	0	20	8	2	0	0	2	0	1	1	1	0	2	2	2	0	2
42	0	0	1	12	6	0	1	0	0	24	6	1	3	0	0	2	2	2	1	2	3	1	3	0	2
52	0	1	0	36	2	1	0	0	0	20	5	1	0	0	1	1	2	2	2	4	3	1	0	2	0
35	0	0	0	15	1	0	1	0	1	0	8	1	1	0	2	1	2	2	0	0	2	2	2	1	2
49	1	0	0	5	1	0	1	0	0	50	9	2	0	1	0	1	3	2	1	0	1	2	0	0	0
36	0	0	1	18	5	0	1	0	0	8	7	2	2	0	1	1	1	1	1	0	1	2	2	0	3
33	0	0	0	2	1	0	1	0	1	0	9	3	2	0	0	0	3	1	2	2	0	2	3	2	2
37	0	1	1	18	5	0	1	0	1	0	12	0	0	0	2	1	2	2	2	2	1	2	2	1	2
43	1	0	0	18	3	1	0	0	1	0	7.5	1	1	0	1	0	2	1	0	0	0	0	2	1	2
44	0	0	0	6	4	0	1	1	1	24	8	1	2	0	0	1	0	4		0	0	2	2	0	2
58	1	1	1	3	2	1	0	1	0	22	8	0	0	0	0	2	2	1	2	0	0	0	3	4	3
23	0	0	0	2	2	0	1	0	0	1	12	2	2	0	0	1	2	3	1	0	0	4	1	0	0
48	0	1	1	18	4	0	1	0	1	60	11	0	3	0	0	0	0	3	0	0	0	0	1	1	1
52	0	1	1	19	3	0	1	0	0	100	10	0	0	0	2	0	0	0	0	0	2	2	0	0	0
28	0	0	1	9	8	0	1	0	0	0	7.5	1	1	0	1	1	2	2	2	1	1	3	2	1	1
34	0	1	1	15	6	0	1	0	0	0	8.5	0	1	0	2	1	2	2	1	0	2	2	3	2	3
69	1	1	0	4	1	0	1	1	0	0	7	1	0	0	0	2	2	2	0	0	0	2	3	0	3
35	0	0	1	15	4	1	0	0	0	0	9	2	3	0	0	0	1	0	1	1	1	1	1	1	1
40	0	0	1	20	18	0	1	1	0	0	8	2	0	1	0	2	3	1	1	0	0	2	3	0	0
43	0	0	1	23	14	0	1	0	0	10	9	1	3	0	1	1	2	2	2	0	2	2	3	0	4
43	1	0	0	2	3	0	1	0	0	0	9	2	2	0	1	0	1	2	1	0	0	1	1	0	3
23	0	0	0			0	1	0	0					0
65	1	1	0	2	2	0	1	1	0	0	9	2	0	1	0	1	1	3	1	0	0	2	1	0	0
60	1	1	1	12	16	0	1	1	0	0	8.5	2	2	1	0	0	2	2	1	1	0	0	2	2	2
60	1	0	1	40	16	0	1	0	1	16	8	1	2	0	1	1	3	2	1	1	1	1	4	1	4
36	1	0	0	5	3	1	0	0	0	19	7.5	1	0	1	2	1	1	2	2	0	2	2	3	0	3
52	0	0	0	27	3	0	1	0	1	36	10	0	0	0	2	0	2	2	0	0	2	2	1	0	1
54	0	0	0	24	3	0	1	0	1	18	11	0	0	0	2	1	1	2	0	0	2	2	1	1	1
52	0	0	1	11	4	1	1	0	0	0	7.5	2	1	0	1	2	2	2	1	0	0	2	4	2	4
44	0	0	0	26	5	1	1	1	1	19	9	2	2	1	2	2	3	2	1	0	0	2	3	1	3
35	0	1	0	3	2	0	1	1	0	0	8	0	0	0	0	1	2	1	2	0	1	2	2	0	4
43	0	0	1	25	14	1	1	1	0	33	5	0	0	0	3	1	2	2	0	0	1	2	3	0	0
45	1	1	0	12	8	1	0	1	0	0	11	2	1	0	0	2	2	1	2	0	0	2	4	1	4
32	0	1	1	14		0	1	1	0	0	8	0	0	0	0	2	1	1	2	0	1	2	2	0	2
39	0	1	1	8	3	1	1	0	0	23	9	0	0	0	1	1	0	1	0	0	0	1	0	0	2
51	0	0	1	4	6	0	1	0	0	0	7	1	0	0
46	0	0	1	24	1	1	1	0	0	25	9	0	0	1	4	2	2	1	0	0	2	3	2	1	4
51	0	0	1	24	10	1	0	0	0	15	11	0	0	0	0	1	2	2	2	0	2	2	1	0	4
42	1	1	1	13	1	1	0	1	0	12	10	2	2	0	2	2	3	2	3	0	2	2	0	0	4
38	0	0	1	18	10	0	1	0	0	24	8	1	0	0	2	0	1	2	0	0	1	2	0	0	0
45	0	0	1	23	4	1	1	0	0	15	8.5	2	3	0	0	0	2	2	0	0	1	1	1	0	1
35	0	0	0	2	2	1	0	1	0	11	10	0	0	0	4	0	1	4	1	0	4	4	2	0	4
44	0	0	1	20		0	1	1	0	47	9	2	2	0	0	1	3	3	2	0	0	2	0	0	0
39	1	0	1	20	10	0	1	0	0	0	12	1	0	0	1	2	3	0	0	0	0	0	3	0	1
65	1	1	0	34	10	0	1	1	0	0	11	1	3	0	0	0	2	1	0	1	0	2	3	0	4
48	1	0	0	4	2	0	1	1	0	0	7	0	0	0	0	2	1	2	3	0	0	3	1	0	4
45	1	0	1	20		0	1	0	0	2	7.5	1	0	0	0	1	2	2	3	0	0	3	4	0	0
65	1	0	1	35	1	0	1	0	0	0	9	1	2	0	0	2	2	2	1	0	2	2	4	0	3
41	1	0	0	9	2	1	1	1	1	27	8.5	2	0	0	4	3	3	4	3	0	0	4	0	0	4
31	1	0	1	8	2	0	1	0	0	0	10.5	2	3	0	0	2	3	2	3	3	0	1	4	4	4
42	1	0	1	11		1	0	1	0	0	8	2	1	1	1	4	1	2	2	0	0	2	4	0	0
41	1	0	0	17	7	0	1	0	0	24	9	1	3	1	2	2	1	2	1	0	0	2	0	0	0
64	1	1	0	28	3	0	1	0	0	60	11	0	0	0	2	1	2	4	1	4	1		4	0	3
49	1	0	1	24	14	0	1	0	0	0	10	2	1	0	1	0	2	2	1	1	1	1	2	1	3
42	1	0	0	1	2	0	1	1	0	0	7.5	2	3	0	0	0	3	1	1	1	0	1	3	0	1
31	1	0	0	3	2	1	1	0	0	0	6	1	2	1	3	2	2	1	1	0	3	2	3	0	4
